# Supplementary material for: Vaccination with an HIV T-Cell Immunogen (HTI) Using DNA Primes Followed by a ChAdOx1-MVA Boost Is Immunogenic in Gut Microbiota-Depleted Mice despite Low IL-22 Serum Levels
Source: Vaccines (Basel). 2023 Oct 30;11(11):1663. doi: 10.3390/vaccines11111663 (PMC10675013; doi:10.3390/vaccines11111663)
Supplement: Supplementary file 1 [file vaccines-11-01663-s001.zip]

Archive with 1 entries (1 files):
- vaccines-2622967-supplementary.pdf
